# Supplementary material for: Extensive Mitogenomic Remodeling Delineates the Family-Level Split in Velvet Worms
Source: Genes (Basel). 2026 Mar 25;17(4):372. doi: 10.3390/genes17040372 (PMC13116273; doi:10.3390/genes17040372)
Supplement: Supplementary file 1 [file genes-17-00372-s001.zip]

Archive with 2 entries (2 files):
- genes-4213463-supplementary figure.pdf
- genes-4213463-supplementary.xlsx
