# Supplementary material for: Extensive Mitogenomic Remodeling Delineates the Family-Level Split in Velvet Worms
Source: Genes (Basel). 2026 Mar 25;17(4):372. doi: 10.3390/genes17040372 (PMC13116273; doi:10.3390/genes17040372)
Supplement: Supplementary file 1 [file genes-17-00372-s001.zip › genes-4213463-supplementary.xlsx]

## Sheet: Table  S1
Table S1. The summary statistics of sequencing data generated for mitogenome assembly and annotation.
Species	Raw data							Clean data
Epiperipatus barbadensis	reads length (bp)	reads num(bp)	bases num (Gb)	Q20 bases	Q20	Q30 bases	Q30	reads length (bp)	reads num(bp)	bases num (Gb)	Q20 bases	Q20	Q30 bases	Q30
	100:100	92295740	9.2	8881223633	96.225	8198428792	88.825	90;90	85203026	7.6	7461910261	97.305	6971913676	90.92
Euperipatoides rowelli	reads length (bp)	reads num(bp)	bases num (Gb)	Q20 bases	Q20	Q30 bases	Q30	reads length (bp)	reads num(bp)	bases num (Gb)	Q20 bases	Q20	Q30 bases	Q30
	100;100	191240578	19	18713307355	97.855	17746685038	92.795	90;90	183105302	16.4	16195156776	98.275	15455682397	93.785
Phallocephale tallagandensis	reads length (bp)	reads num(bp)	bases num (Gb)	Q20 bases	Q20	Q30 bases	Q30	reads length (bp)	reads num(bp)	bases num (Gb)	Q20 bases	Q20	Q30 bases	Q30
	100:100	170450100	17	16617381460	97.49	15733963861	92.3	90;90	162374254	14.6	14316468216	97.97	13641340004	93.34

## Sheet: Table S2
Table S2. All species information and mitochondrial genome accession numbers used for phylogeny analysis.
Species_name	mitogeneme_len(bp)	ACCESSION	TAXA
Drosophila melanogaster	19524	NC_024511	Arthropoda
Epiperipatus biolleyi	14411	NC_009082	Onychophora
Echiniscus testudo	15817	LC385650	Tardigrada
Fenneropenaeus chinensis	16004	NC_009679	Arthropoda
Limulus polyphemus	14985	NC_003057	Arthropoda
Octopus bimaculoides	15733	NC_029723	Spiralia
Oroperipatus sp. DVL-2011	14493	NC_015890	Onychophora
Ramazzottius claudii	14437	PP419898	Tardigrada
Ramazzottius varieornatus	14428	NC_031407	Tardigrada
Schistocerca gregaria	15614	NC_064683	Arthropoda
Strigamia maritima	14983	NC_026557	Arthropoda
Scylla paramamosain	15825	NC_012572	Arthropoda
Trichonephila clavipes	14902	LC619787	Arthropoda
Thulinius sp. DVL-2010	15047	NC_015829	Tardigrada
Isohypsibioidea sp. MV2024	15033	PV030524	Tardigrada
Opisthopatus cinctipes	13673	NC_014273	Onychophora
Peripatoides sympatrica	14088	JF800075	Onychophora
Metaperipatus inae	15347	NC_010961	Onychophora

## Sheet: Table S3
Table S3. The basic features of three mitochondrial genomes assembled in this study and five published genomes of Onychophora .
Species	Length（bp）	A%	C%	G%	T%	AT%	GC%	AT_skew	GC_skew	13_PCGS_length(bp)	13_PCGS_length%
Epiperipatus barbadensis	14871	36.61	9.32	12.68	41.39	78	22	-0.0612821	0.152727	10629	0.714747
Oroperipatus sp. DVL-2011	13673	34.04	8.23	15.17	41.74	75.78	23.4	-0.10161	0.296581	10964	0.801872
Epiperipatus biolleyi	14411	32.03	8.63	17.29	42.06	74.09	25.91	-0.135376	0.334105	11086	0.769273
Euperipatoides rowelli	14386	37.35	11.54	11.25	39.86	77.21	22.79	-0.0325087	-0.0127249	11106	0.772001
Phallocephale tallagandensis	14611	40.26	10.73	10.96	38.05	78.3	21.7	0.0282212	0.010604	11051	0.756348
Metaperipatus inae	15347	36.54	9.9	11.78	41.77	78.31	21.69	-0.0667859	0.0867159	11133	0.725419
Peripatoides sympatrica	14088	38.47	10.43	10.07	40.86	79.32	20.5	-0.03	-0.02	11092	0.787337
Opisthopatus cinctipes	13673	37.74	11.36	11.09	39.81	77.55	22.45	-0.0266925	-0.0120267	11008	0.80509

## Sheet: Table S4
Table S4. Identity of mitochondrial PCGs between the study species and published Onychophora.
Sequence in this study	NCBI_Published Accession	Identity
Epiperipatus_barbadensis_COX1	PQ877529	0.943
Epiperipatus_barbadensis_12sRNA	PQ932548	0.9977
Epiperipatus_barbadensis_16sRNA	PQ872352	0.9883
Euperipatoides_rowelli_COX1	KC754650	0.9666
Euperipatoides_rowelli_12sRNA	L02377	0.9895
Euperipatoides_rowelli_16sRNA	KC754532	0.9789
Phallocephale_tallagandensis_COX1	KC754690	0.915
Phallocephale_tallagandensis_12sRNA	AF338015	0.9288
Phallocephale_tallagandensis_16sRNA	KC754571	0.931

## Sheet: Table S5
Table S5. Characterization of tRNA Genes in Eight Onychophora.
tRNA	Epiperipatus barbadensis			Euperipatoides rowelli			Phallocephale tallagandensis			Oroperipatus sp. DVL-2011			Epiperipatus biolleyi			Peripatoides sympatrica			Opisthopatus cinctipes			Metaperipatus inae
	Complete	Truncated	Absent	Complete	Truncated	Absent	Complete	Truncated	Absent	Complete	Truncated	Absent	Complete	Truncated	Absent	Complete	Truncated	Absent	Complete	Truncated	Absent	Complete	Truncated	Absent
trnA(tgc)	√			√			√			√					√		√		√			√
trnC(gca)			√	√			√					√			√		√				√	√
trnD(gtc)		√			√		√				√		√			√					√		√
trnE(ttc)			√	√			√			√					√		√				√		√
trnF(gaa)	√			√			√				√			√			√			√			√
trnG(tcc)		√				√	√				√		√			√				√			√
trnH(gtg)		√				√	√				√		√				√		√			√
trnI(gat)	√			√			√			√			√			√					√	√
trnK(ttt)			√	√			√			√					√	√				√			√
trnL1(tag)			√			√	√				√				√		√		√				√
trnL2(taa)	√			√			√			√			√			√				√		√
trnM(cat)	√			√			√				√			√		√				√		√
trnN(gtt)			√	√			√				√			√			√				√		√
trnP(tgg)			√	√			√			√					√	√			√				√
trnQ(ttg)	√			√			√				√		√			√					√	√
trnR(tcg)	√			√			√				√		√			√					√		√
trnS1(gct)			√			√	√				√				√		√				√	√
trnS2(tga)		√			√		√				√			√		√				√			√
trnT(tgt)	√			√			√			√					√	√			√				√
trnV(tac)	√			√			√				√			√			√		√				√
trnW(tca)	√			√			√				√		√				√				√	√
trnY(gta)			√	√			√			√					√	√				√			√

## Sheet: Table S6
Table S6. Relative Synonymous Codon Usage of eighteen Panarthropoda species.
		Onychophora								Arthropoda					Tardigrades
AA	Codon	E. bar.	O. sp. 2010	E. bio.	E. row.	P. tall.	P. sym.	M. ina.	O. cin.	L. pol.	S. gre.	D. mel.	S. para.	F. chi.	E. tes.	R. var.	R. cla.	T. sp. 2010	I. sp. 2024
Ala	GCA	1.79	1.26	1.33	1.59	1.64	1.34	1.46	1.44	1.25	2.1	0.64	1.48	0.89	1.32	1.12	0.86	0.91	1.35
Ala	GCU	1.26	2.36	1.94	1.83	1.98	2.41	2.15	2.15	1.73	1.58	3.07	1.78	2.26	2.35	1.89	1.92	2.13	1.68
Ala	GCC	0.74	0.16	0.36	0.34	0.25	0.12	0.3	0.35	0.89	0.28	0.19	0.63	0.66	0.28	0.7	0.84	0.82	0.72
Ala	GCG	0.21	0.22	0.36	0.24	0.13	0.12	0.08	0.05	0.14	0.04	0.1	0.11	0.19	0.05	0.29	0.38	0.15	0.25
Arg	CGA	1.85	1.8	2.11	2	1.85	2.96	2.21	1.82	2.19	2.25	2.98	2.53	2.1	2.34	2.07	1.7	1.88	2.04
Arg	CGU	0.77	1.55	1.24	1	1.37	0.89	1.36	1.47	0.9	1.54	0.88	0.77	1.38	1.17	1.19	1.04	1.39	1.06
Arg	CGC	0.15	0.24	0.15	0.14	0.39	0	0.29	0.14	0.45	0	0	0.14	0.07	0	0.22	0.74	0.24	0.24
Arg	CGG	1.23	0.41	0.51	0.86	0.39	0.15	0.14	0.56	0.45	0.21	0.14	0.56	0.46	0.49	0.52	0.52	0.49	0.65
Asn	AAU	1.68	1.82	1.69	1.67	1.76	1.91	1.88	1.73	1.4	1.55	1.9	1.7	1.47	1.72	1.29	1.38	1.34	1.31
Asn	AAC	0.32	0.18	0.31	0.33	0.24	0.09	0.12	0.27	0.6	0.45	0.1	0.3	0.53	0.28	0.71	0.62	0.66	0.69
Asp	GAU	1.79	1.91	1.8	1.86	1.74	1.85	1.94	1.85	1.2	1.59	1.79	1.52	1.33	1.83	1.42	1.35	1.31	1.38
Asp	GAC	0.21	0.09	0.2	0.14	0.26	0.15	0.06	0.15	0.8	0.41	0.21	0.48	0.67	0.17	0.58	0.65	0.69	0.62
Cys	UGU	1.3	1.81	1.76	1.19	1	1.91	1.49	1.83	1.63	1.81	1.9	1.74	1.61	1.85	1.36	1.2	1.73	1.37
Cys	UGC	0.7	0.19	0.24	0.81	1	0.09	0.51	0.17	0.37	0.19	0.1	0.26	0.39	0.15	0.64	0.8	0.27	0.63
Gln	CAA	1.78	1.56	1.34	1.33	1.52	1.97	1.76	1.86	1.55	1.65	1.83	1.79	1.51	1.74	1.51	1.64	1.87	1.8
Gln	CAG	0.22	0.44	0.66	0.67	0.48	0.03	0.24	0.14	0.45	0.35	0.17	0.21	0.49	0.26	0.49	0.36	0.13	0.2
Glu	GAA	1.33	1.39	1.38	1.48	1.68	1.87	1.64	1.83	1.47	1.57	1.95	1.74	1.62	1.52	1.63	1.47	1.49	1.55
Glu	GAG	0.67	0.61	0.62	0.52	0.32	0.13	0.36	0.17	0.53	0.43	0.05	0.26	0.38	0.48	0.37	0.53	0.51	0.45
Gly	GGA	1.81	1.97	1.9	1.38	1.89	2.51	1.42	1.57	1.84	1.84	2.5	1.57	1.94	0.89	1.64	0.83	1.62	1.3
Gly	GGU	1.1	1.06	1.09	1.43	1.59	0.86	1.44	1.28	0.69	1.89	1.11	1.4	1.2	2.22	0.84	1.38	0.98	1.45
Gly	GGC	0.66	0.02	0.15	0.38	0.16	0.23	0.11	0.13	0.35	0.09	0.04	0.29	0.1	0.25	0.64	0.48	0.64	0.54
Gly	GGG	0.44	0.95	0.87	0.81	0.35	0.4	1.04	1.02	1.11	0.19	0.35	0.74	0.76	0.65	0.89	1.31	0.76	0.71
His	CAU	1.65	1.95	1.83	1.53	1.91	1.87	1.81	1.59	0.95	1.4	1.82	1.66	1.27	1.72	1.15	1.36	1.17	0.93
His	CAC	0.35	0.05	0.17	0.47	0.09	0.13	0.19	0.41	1.05	0.6	0.18	0.34	0.73	0.28	0.85	0.64	0.83	1.07
Ile	AUU	1.72	1.89	1.8	1.72	1.76	1.89	1.86	1.87	1.39	1.75	1.91	1.69	1.58	1.82	1.59	1.74	1.57	1.66
Ile	AUC	0.28	0.11	0.2	0.28	0.24	0.11	0.14	0.13	0.61	0.25	0.09	0.31	0.42	0.18	0.41	0.26	0.43	0.34
Leu	UUA	3.23	4.31	3.49	3.81	4.48	4.89	4.85	4.62	2.38	3.56	5.24	3.44	3.16	4.03	2.72	2.97	2.67	3.06
Leu	CUU	0.89	0.55	0.36	0.75	0.62	0.53	0.58	0.65	1.12	0.88	0.32	1.15	1.21	0.44	1.09	1.14	0.91	0.86
Leu	CUA	0.29	0.33	0.58	0.33	0.22	0.2	0.21	0.31	0.99	0.95	0.2	0.73	0.82	0.48	0.64	0.71	0.9	0.86
Leu	CUC	0.05	0.04	0.11	0.2	0.1	0.02	0.03	0.06	0.58	0.07	0.01	0.25	0.22	0.06	0.22	0.25	0.44	0.28
Leu	UUG	1.4	0.76	1.41	0.86	0.47	0.34	0.3	0.35	0.89	0.5	0.23	0.37	0.47	0.91	1.06	0.63	0.87	0.78
Leu	CUG	0.14	0.01	0.06	0.05	0.12	0.02	0.03	0.01	0.04	0.05	0	0.06	0.12	0.09	0.27	0.3	0.22	0.17
Lys	AAA	1.28	1.59	1.29	1.41	1.46	1.83	1.83	1.9	1.55	1.08	1.88	1.63	1.65	1.82	1.69	1.59	1.68	1.7
Lys	AAG	0.72	0.41	0.71	0.59	0.54	0.17	0.17	0.1	0.45	0.92	0.12	0.37	0.35	0.18	0.31	0.41	0.32	0.3
Met	AUA	1.37	1.61	1.31	1.53	1.67	1.85	1.88	1.86	1.6	1.64	1.89	1.72	1.68	1.73	1.6	1.63	1.57	1.51
Met	AUG	0.63	0.39	0.69	0.47	0.33	0.15	0.12	0.14	0.4	0.36	0.11	0.28	0.32	0.27	0.4	0.37	0.43	0.49
Phe	UUU	1.6	1.88	1.83	1.62	1.74	1.89	1.87	1.84	1.49	1.55	1.91	1.66	1.5	1.82	1.76	1.78	1.52	1.76
Phe	UUC	0.4	0.12	0.17	0.38	0.26	0.11	0.13	0.16	0.51	0.45	0.09	0.34	0.5	0.18	0.24	0.22	0.48	0.24
Pro	CCA	2.32	1.63	1.47	1.82	1.96	1.92	1.3	1.45	1.37	1.77	1.29	1.4	0.94	1.19	1.06	0.88	1.35	1.17
Pro	CCU	0.8	2.19	1.95	1.19	1.61	2.02	2.56	2.25	1.82	1.97	2.43	1.99	2.28	2.2	1.66	1.56	1.52	1.72
Pro	CCC	0.8	0.04	0.34	0.7	0.3	0.03	0.07	0.24	0.71	0.14	0.18	0.5	0.67	0.53	0.86	1.3	0.61	0.9
Pro	CCG	0.08	0.14	0.24	0.28	0.13	0.03	0.07	0.07	0.11	0.12	0.09	0.11	0.11	0.09	0.42	0.26	0.52	0.21
Ser	UCA	1.76	2.13	1.9	1.84	1.83	2.15	1.98	2.22	2.03	2.58	2.27	1.77	1.74	2.03	1.44	1.42	1.13	1.01
Ser	UCU	0.77	1.73	1.9	1.05	1.47	2.04	2.23	2.13	2.27	2.72	3.03	2.64	2.64	2.2	2.46	2.31	2.77	2.96
Ser	AGA	1.17	2.43	1.58	1.24	1.45	2.62	2.05	1.93	1.36	1.89	1.75	1.73	1.53	1.54	1.81	1.65	1.81	1.8
Ser	AGU	1.12	0.75	1.28	1.23	1.36	0.84	0.69	1.02	0.45	0.52	0.71	0.72	1.01	1.51	0.73	0.89	0.6	0.68
Ser	UCC	0.9	0.13	0.24	0.8	0.28	0.15	0.29	0.16	1.34	0.18	0.14	0.43	0.59	0.35	0.57	0.47	0.77	0.5
Ser	UCG	0.51	0.13	0.24	0.28	0.3	0.07	0.18	0.07	0.12	0.11	0.09	0.21	0.2	0.12	0.22	0.33	0.38	0.28
Ser	AGC	0.84	0.04	0.04	0.73	0.72	0.02	0.2	0.05	0.17	0	0	0.08	0.25	0.2	0.49	0.43	0.21	0.44
Ser	AGG	0.92	0.66	0.81	0.83	0.6	0.11	0.38	0.43	0.25	0	0	0.41	0.05	0.05	0.28	0.49	0.32	0.33
Thr	ACA	1.49	1.74	1.66	1.39	1.78	1.88	1.66	1.84	1.88	2.43	1.72	1.31	1.5	1.56	1.53	1.59	1.32	1.6
Thr	ACU	1.17	2.06	1.72	1.49	1.35	1.91	1.96	1.97	1.18	1.19	2.12	2.21	1.81	2.23	1.65	1.41	2	1.64
Thr	ACC	0.93	0.06	0.37	0.77	0.65	0.12	0.19	0.19	0.89	0.32	0.11	0.44	0.52	0.13	0.55	0.8	0.5	0.54
Thr	ACG	0.4	0.13	0.25	0.35	0.22	0.09	0.19	0	0.04	0.06	0.04	0.04	0.17	0.08	0.27	0.2	0.18	0.22
Trp	UGA	0.99	1.52	1.55	1.05	1.51	1.79	1.74	1.6	1.69	1.84	1.92	1.65	1.5	1.66	1.62	1.55	1.63	1.49
Trp	UGG	1.01	0.48	0.45	0.95	0.49	0.21	0.26	0.4	0.31	0.16	0.08	0.35	0.5	0.34	0.38	0.45	0.37	0.51
Tyr	UAU	1.71	1.81	1.84	1.65	1.79	1.9	1.78	1.69	1.44	1.69	1.75	1.72	1.48	1.75	1.46	1.44	1.32	1.53
Tyr	UAC	0.29	0.19	0.16	0.35	0.21	0.1	0.22	0.31	0.56	0.31	0.25	0.28	0.52	0.25	0.54	0.56	0.68	0.47
Val	GUA	1.21	1.49	0.87	1.38	1.86	1.76	1.6	1.99	1.48	1.68	2	1.41	1.96	0.99	1.3	1.06	1.09	1.06
Val	GUU	1.89	2.18	2.62	2.06	1.74	1.92	2.08	1.65	1.62	2.07	1.8	1.91	1.48	2.54	1.65	1.71	1.94	2.25
Val	GUC	0.58	0.05	0.11	0.3	0.26	0.07	0.02	0.22	0.25	0.18	0.02	0.36	0.24	0.14	0.43	0.4	0.24	0.28
Val	GUG	0.32	0.28	0.4	0.26	0.14	0.26	0.29	0.15	0.65	0.08	0.18	0.32	0.33	0.33	0.62	0.83	0.73	0.41
TER	UAA	1.15	2	1.5	1.27	1.37	2	2	1.83	1.56	1.56	1.78	1.75	2	1.5	2	1.78	2	1.8
TER	UAG	0.85	0	0.5	0.73	0.63	0	0	0.17	0.44	0.44	0.22	0.25	0	0.5	0	0.22	0	0.2

## Sheet: Table S7
Table S7. Amino acid substitution rate of eighteen Panarthropoda species.
Ongchophora	ND6	ND4L	ND4	ND2	COX1	COX2	ATP8	ATP6	COX3	ND3	CYTB	ND1	ND5
Epiperipatus barbadensis	0.260239	0.07521	0.168164	0.073374	0.052155	0.137546	1.78048	0.142799	0.226406	0.166213	0.124158	0.086593	0.113058
Oroperipatus sp. DVL-2011	0.259749	0.212562	0.175116	0.19667	0.011425	0.058953	0.756856	0.288662	0.09305	0.092807	0.127318	0.08203	0.18142
Epiperipatus biolleyi	0.270612	0.122788	0.186478	0.200266	0.030004	0.118934	2.46526	0.167617	0.071393	0.069889	0.102609	0.091676	0.180352
Opisthopatus cinctipes	0.446891	0.090864	0.260576	0.241114	0.060685	0.176646	2.55957	0.213324	0.129682	0.292681	0.214883	0.223583	0.396275
Metaperipatus inae	0.69331	0.233237	0.308406	0.490664	0.118153	0.235648	1.3205	0.250668	0.319047	0.249761	0.186383	0.363464	0.429809
Peripatoides sympatrica	0.341431	0.101443	0.188624	0.333101	0.068565	0.117114	0.796092	0.184863	0.195157	0.265514	0.168902	0.185084	0.270972
Epiperipatus barbadensis	0.217327	0.071928	0.136621	0.241817	0.028827	0.076854	0.288648	0.185723	0.03484	0.088143	0.096056	0.116539	0.096118
Euperipatoides rowelli	0.249354	0.079465	0.177779	0.213235	0.038901	0.066257	0.781132	0.149724	0.121396	0.151457	0.148032	0.155807	0.16932
Arthropoda	ND6	ND4L	ND4	ND2	COX1	COX2	ATP8	ATP6	COX3	ND3	CYTB	ND1	ND5
Limulus polyphemus	0.503588	0.995708	0.709175	0.513917	0.092385	0.224956	1.17793	0.44709	0.183263	0.418484	0.194443	0.57697	0.825249
Scylla paramamosain	0.53733	0.898862	0.746313	0.839823	0.088795	0.233319	3.47495	0.314395	0.180902	0.554523	0.118693	0.359828	0.884038
Fenneropenaeus chinensis	0.422049	0.426931	0.415946	0.491345	0.059486	0.111949	0.178027	0.216812	0.169289	0.262592	0.14636	0.235581	0.307784
Schistocerca gregaria	1.26533	0.983503	0.784563	0.774299	0.186691	0.550043	1.33981	0.25412	0.187378	0.511309	0.205598	0.378902	0.54678
Drosophila melanogaster	0.323381	0.427078	0.50898	0.435669	0.110496	0.223923	0.551544	0.07145	0.205635	0.326095	0.165159	0.30327	0.541539
Tardigrades	ND6	ND4L	ND4	ND2	COX1	COX2	ATP8	ATP6	COX3	ND3	CYTB	ND1	ND5
Echiniscus testudo	3.33806	2.33712	1.15592	2.15603	0.264254	0.803409	1.53881	1.75604	0.804533	1.02522	0.404144	1.02561	1.88042
Ramazzottius varieornatus	0.281232	4e-06	0.272396	0.397227	0.054163	0.150901	0.8321	0.428002	0.104746	0.056319	0.048941	0.089895	0.259321
Ramazzottius claudii	0.13874	0.260551	0.185184	0.396299	0.032032	0.02862	0.245567	0.098741	0.101576	0.154234	0.112954	0.123761	0.120952
Thulinius sp. DVL-2010	2.06696	1.24014	1.07526	1.64966	0.153781	0.29688	1.69492	0.709478	0.558786	0.68196	0.23644	0.660582	0.957677
Isohypsibioidea sp. MV2024	1.8302	1.09197	1.30449	1.41614	0.111852	0.294312	0.893091	0.591375	0.381037	1.15121	0.227203	0.507386	0.565605
